# Supplementary material for: Reshuffle Bonds by Ball Milling: A Mechanochemical Protocol for Charge-Accelerated Aza-Claisen Rearrangements
Source: Molecules. 2023 Jan 13;28(2):807. doi: 10.3390/molecules28020807 (PMC9860570; doi:10.3390/molecules28020807)
Supplement: Supplementary file 1 [file molecules-28-00807-s001.zip]

Archive with 1 entries (1 files):
- molecules-2120629-supplementary.pdf
